# Supplementary material for: Evaluating the Effectiveness of Calcium Silicate in Enhancing Soybean Growth and Yield
Source: Plants (Basel). 2023 May 31;12(11):2190. doi: 10.3390/plants12112190 (PMC10255688; doi:10.3390/plants12112190)
Supplement: Supplementary file 1 [file plants-12-02190-s001.zip]

Archive with 1 entries (1 files):
- plants-2359423-supplementary.pdf
